# Supplementary material for: Oral Administration of Clinically Relevant Antimalarial Drugs Does Not Modify the Murine Gut Microbiota
Source: Sci Rep. 2019 Aug 16;9:11952. doi: 10.1038/s41598-019-48454-0 (PMC6697685; doi:10.1038/s41598-019-48454-0)
Supplement: Supplementary file 1 — Supplemental Table 1 [file 41598_2019_48454_MOESM1_ESM.xlsx]

## Sheet: Supplemental Table S1 - OTU tab
# Constructed from biom file
#OTU ID	J30.1.0	J30.2.0	J30.3.0	J30.4.0	J30.5.0	J30.6.0	J30.7.0	J30.8.0	J30.9.0	J30.10.0	J30.11.0	J28.AA1.1	J28.AA3.1	J28.AA4.1	J30.AA1.1	J30.AA2.1	J30.AA3.1	J30.AA4.1	J28.AA1.2	J28.AA2.2	J28.AA3.2	J28.AA4.2	J30.AA1.2	J30.AA2.2	J30.AA3.2	J30.AA4.2	J28.AA1.3	J28.AA2.3	J28.AA3.3	J28.AA4.3	J30.AA1.3	J30.AA2.3	J30.AA3.3	J30.AA4.3	J28.AA1.5	J28.AA3.5	J28.AA4.5	J30.AA1.5	J30.AA2.5	J30.AA3.5	J30.AA4.5	J28.AA1.7	J28.AA2.7	J28.AA3.7	J30.AA1.7	J30.AA2.7	J30.AA3.7	J30.AA4.7	J28.AA1.10
g__Acetatifactor;s__Acetatifactor-muris;t__	1631	0	0	706	0	0	528	0	0	680	1037	0	797	86	707	0	0	50	305	1867	1616	187	0	0	1209	0	0	1251	0	0	1498	0	72	0	782	0	304	0	0	0	0	0	0	0	1796	518	0	0	142
g__Adlercreutzia;s__Adlercreutzia-equolifaciens;t__	92	111	98	73	50	106	104	120	116	29	40	30	27	47	115	79	155	72	48	45	59	42	63	125	113	75	51	0	23	52	0	48	51	76	43	73	142	37	53	78	95	40	29	20	25	47	65	43	26
g__Akkermansia;s__Akkermansia-muciniphila;t__	235	87	254	366	94	154	0	0	819	0	0	195	85	272	5871	425	0	301	118	81	108	102	0	0	0	0	115	73	0	125	0	0	0	0	121	0	0	238	93	364	237	229	347	254	584	391	218	1213	303
g__Alistipes;s__Alistipes-indistinctus;t__	0	0	0	0	0	0	0	0	0	0	0	0	0	0	0	0	0	0	0	0	0	0	0	0	0	0	0	0	0	0	0	0	0	0	0	0	0	0	0	0	0	0	0	0	0	0	0	0	0
g__Alistipes;s__Alistipes-onderdonkii;t__	1122	923	0	407	0	419	414	0	0	452	353	0	0	0	439	265	0	0	0	0	64	0	0	587	0	0	0	0	0	0	0	0	0	485	278	0	0	0	0	0	0	0	0	0	0	403	247	0	0
g__Alistipes;s__Alistipes-putredinis;t__	567	409	0	496	907	524	511	938	0	835	1157	125	180	98	319	392	0	343	246	233	900	0	0	557	0	0	332	242	840	376	0	397	0	219	757	460	276	0	161	49	0	239	471	416	0	0	208	429	415
g__Alistipes;s__Alistipes-timonensis;t__	223	198	295	438	851	272	379	523	336	362	811	857	478	802	567	415	191	461	642	678	818	0	0	223	463	0	522	403	527	690	0	313	70	313	1246	637	248	207	460	264	0	261	677	754	270	277	385	410	464
g__Anaerostipes;s__Anaerostipes-butyraticus;t__	0	0	0	0	0	0	0	0	0	0	0	0	1881	0	0	0	0	0	0	0	0	0	0	0	0	0	0	0	1344	0	0	0	0	0	0	0	0	0	0	0	0	0	0	0	2160	0	0	0	0
g__Anaerostipes;s__Anaerostipes-hadrus;t__	0	0	0	0	1833	0	0	0	0	1791	0	0	0	0	0	0	0	0	0	0	0	3819	0	0	0	0	0	0	1290	614	0	0	0	0	0	0	0	0	0	0	0	0	492	0	0	0	919	0	4035
g__Anaerotruncus;s__Anaerotruncus-colihominis;t__	0	0	0	0	0	0	0	0	0	0	0	0	0	0	0	0	0	0	0	0	0	0	100	0	0	63	0	0	51	0	0	0	162	0	0	0	0	0	0	0	0	55	0	0	0	0	0	0	0
g__Bacteroides;s__Bacteroides-acidifaciens;t__	2728	1820	5033	2883	2205	1956	4723	7439	4770	1341	1701	4781	3543	3606	8808	6129	5473	4596	4620	4189	4706	1612	990	2870	6603	2333	4366	5481	2873	4022	1705	3792	1836	1938	6672	8014	2099	2360	4702	3463	4913	2634	5204	4792	3124	2758	4456	3361	3791
g__Bacteroides;s__Bacteroides-caccae;t__	0	0	0	0	0	0	0	0	0	0	0	0	0	0	0	0	0	0	0	0	0	0	0	0	0	0	0	0	0	0	0	0	0	0	0	0	0	0	0	0	0	0	0	0	0	0	0	0	0
g__Bacteroides;s__Bacteroides-dorei;t__	0	0	0	0	0	0	0	0	0	0	0	0	0	38	0	0	0	0	0	0	0	0	0	0	0	0	0	0	0	0	0	0	0	0	0	0	0	0	0	0	0	0	0	0	0	0	40	0	0
g__Bacteroides;s__Bacteroides-faecichinchillae;t__	0	0	0	0	0	35	0	0	0	0	0	22	0	0	43	0	0	0	0	0	0	0	0	0	0	0	0	0	0	0	0	30	24	0	0	0	0	0	30	28	0	0	0	0	0	0	23	0	0
g__Bacteroides;s__Bacteroides-faecis;t__	0	0	0	0	0	0	0	0	0	0	0	0	0	0	0	0	0	0	0	0	0	0	0	0	0	0	0	0	0	0	0	0	0	0	0	0	0	0	0	0	0	0	0	0	0	0	0	0	0
g__Bacteroides;s__Bacteroides-intestinalis;t__	0	0	0	0	0	0	0	0	0	0	0	0	0	0	0	0	0	0	0	0	0	0	0	0	0	0	0	0	0	23	0	0	0	0	0	0	0	0	0	0	0	0	0	0	0	0	0	0	0
g__Bacteroides;s__Bacteroides-ovatus;t__	0	0	0	0	0	0	0	0	0	0	0	0	0	0	0	0	0	0	80	73	70	47	0	0	0	0	75	70	45	88	0	0	0	0	98	55	57	0	0	0	0	47	49	45	0	0	0	0	49
g__Bacteroides;s__Bacteroides-stercoris;t__	0	0	0	0	0	0	0	0	0	0	0	0	0	0	0	0	0	0	0	0	0	0	0	0	0	0	0	0	0	0	0	0	0	0	0	0	0	0	0	0	0	0	0	0	0	0	0	0	0
g__Bacteroides;s__Bacteroides-thetaiotaomicron;t__	0	0	37	46	0	35	32	0	0	0	0	0	0	23	43	21	65	59	84	62	78	46	0	0	46	47	83	52	45	76	0	0	26	0	87	70	69	23	40	0	0	63	72	60	0	0	0	35	69
g__Bacteroides;s__Bacteroides-uniformis;t__	52	43	150	78	50	56	104	170	61	0	0	76	50	60	135	124	125	148	219	157	184	109	30	73	133	80	180	160	124	176	40	113	70	61	229	201	156	72	83	102	120	122	166	154	63	72	88	111	162
g__Bacteroides;s__Bacteroides-vulgatus;t__	111	39	69	93	112	43	99	193	108	22	0	154	63	89	347	143	189	42	218	207	149	81	29	34	397	109	215	242	95	173	78	48	144	54	398	285	117	118	125	49	76	183	315	284	86	46	93	121	262
g__Bacteroides;s__Bacteroides-xylanisolvens;t__	0	0	0	0	0	0	0	0	0	0	0	0	0	63	0	0	0	0	0	0	0	0	0	0	0	0	0	0	0	0	0	0	0	0	0	46	0	0	0	0	0	21	0	62	0	0	0	0	0
g__Bifidobacterium;s__Bifidobacterium-pseudolongum;t__	619	344	1085	0	0	0	0	771	0	0	0	199	857	1641	555	746	1250	461	253	66	471	245	168	357	963	1103	300	153	51	177	78	1046	218	422	200	109	0	512	796	642	245	0	0	0	130	121	342	300	0
g__Bilophila;s__Bilophila-wadsworthia;t__	0	0	0	0	0	0	0	0	0	0	0	0	0	0	0	0	0	0	0	23	0	16	0	0	0	0	0	0	0	24	0	0	0	0	0	0	0	0	0	0	0	24	17	0	0	0	0	0	24
g__Blautia;s__Blautia-coccoides;t__	972	1167	1488	2793	4327	455	1669	1315	2324	6436	4110	1642	1431	2290	474	566	1060	1788	3359	4043	1412	4835	2494	1337	841	1541	2490	1882	3590	1203	1085	869	2392	1128	1264	980	3352	321	456	1364	825	1562	995	837	1141	1218	1103	1520	2938
g__Blautia;s__Blautia-producta;t__	0	0	0	0	0	0	0	0	0	0	0	0	0	0	0	0	0	0	0	0	0	0	0	0	0	0	0	0	0	0	0	0	0	0	0	0	0	0	0	0	0	0	0	0	0	0	0	0	0
g__Bradyrhizobium;s__Bradyrhizobium-denitrificans;t__	0	0	0	0	0	0	0	0	0	0	0	20	0	0	0	0	0	0	0	0	0	0	0	0	0	0	0	0	0	0	0	0	0	0	0	0	0	0	0	0	0	0	0	0	0	0	0	0	0
g__Butyricimonas;s__Butyricimonas-virosa;t__	0	23	93	0	0	0	55	56	0	0	0	68	0	28	178	90	129	69	0	0	0	0	0	19	131	64	0	0	0	0	0	31	57	30	0	0	0	62	45	128	43	0	0	0	0	39	74	111	0
g__Christensenella;s__Christensenella-minuta;t__	0	0	0	0	25	0	0	0	0	0	0	0	0	0	0	0	0	0	0	0	0	0	0	0	0	0	0	0	0	0	0	0	0	0	0	0	0	0	0	0	0	0	0	0	0	0	0	0	0
g__Clostridium;s__Clostridium-aerotolerans;t__	0	0	0	0	0	0	0	0	0	0	0	0	0	0	0	0	0	0	0	0	0	0	0	0	0	0	0	0	480	0	0	0	0	0	0	0	0	0	0	0	0	0	0	0	0	0	0	0	0
g__Clostridium;s__Clostridium-bartlettii;t__	0	0	0	0	0	467	0	0	0	0	0	0	0	0	0	0	0	0	0	0	0	0	0	0	0	0	0	0	0	0	0	0	0	0	0	0	0	0	0	0	0	0	0	0	0	0	0	0	0
g__Clostridium;s__Clostridium-bolteae;t__	0	0	0	0	0	0	0	0	0	0	0	0	0	0	0	0	0	0	104	43	41	0	0	0	0	0	70	0	41	36	0	0	0	0	43	0	0	0	0	0	0	53	39	0	0	0	0	0	69
g__Clostridium;s__Clostridium-celatum;t__	53	52	140	143	0	323	170	112	0	0	0	0	147	106	180	273	424	262	88	0	0	0	378	394	845	582	0	0	0	0	105	282	229	267	0	0	0	99	140	123	0	0	0	0	0	101	118	101	0
g__Clostridium;s__Clostridium-chartatabidum;t__	0	0	0	0	0	0	0	0	0	0	0	0	0	0	0	0	0	0	0	0	0	0	0	0	1823	0	0	0	0	0	0	0	0	0	0	0	0	0	0	0	0	0	0	0	0	0	0	0	0
g__Clostridium;s__Clostridium-cocleatum;t__	0	0	0	0	0	0	0	0	0	0	0	0	0	0	0	0	0	0	0	0	0	0	0	0	0	0	0	0	0	0	0	0	0	0	0	0	0	0	0	0	0	0	0	0	0	0	0	0	0
g__Clostridium;s__Clostridium-disporicum;t__	78	94	217	221	106	359	203	160	0	0	0	78	195	112	231	311	473	301	104	35	67	0	401	450	992	627	0	0	0	0	86	272	289	306	0	0	0	131	201	242	237	0	0	0	0	140	124	161	0
g__Clostridium;s__Clostridium-hathewayi;t__	0	0	0	0	0	0	0	0	0	0	0	0	0	0	0	0	0	0	0	0	0	0	0	0	0	0	0	0	0	0	0	0	0	0	0	0	0	0	0	0	0	0	0	0	0	0	0	0	0
g__Clostridium;s__Clostridium-leptum;t__	7148	7997	2565	5849	10276	1033	3041	3720	3206	9495	10303	2258	3597	3902	4726	1907	2638	4202	8938	6717	9724	6249	8155	8026	7011	3340	13146	3087	7715	1670	7835	2164	8000	9539	3989	3805	5003	1451	1646	3124	2134	6839	1708	1472	6851	6542	3376	2605	6072
g__Clostridium;s__Clostridium-papyrosolvens;t__	273	47	711	875	829	510	277	1713	872	0	111	606	367	156	397	410	1903	361	261	1053	146	91	1049	690	611	2024	123	734	166	124	190	569	488	1489	243	1434	304	983	930	290	866	523	838	805	355	738	522	2999	182
g__Clostridium;s__Clostridium-polysaccharolyticum;t__	0	0	0	0	1595	0	0	0	0	1024	0	0	0	0	0	0	0	1072	1575	0	0	0	1331	0	0	0	0	0	1474	0	1069	0	0	0	0	0	0	0	0	0	0	0	0	0	0	0	0	0	0
g__Clostridium;s__Clostridium-populeti;t__	0	0	0	0	1430	0	0	0	0	0	0	0	0	0	0	0	0	1111	0	0	0	0	1354	0	0	0	0	0	0	0	0	0	0	0	0	0	0	0	0	0	0	0	0	0	0	0	0	0	0
g__Clostridium;s__Clostridium-saccharolyticum;t__	1691	1515	0	0	0	0	0	0	0	0	0	0	0	0	1160	0	0	0	0	0	899	1104	0	0	1641	0	0	0	1111	0	0	0	0	0	0	793	970	1049	0	0	0	0	0	0	0	0	0	0	0
g__Clostridium;s__Clostridium-scindens;t__	0	0	0	0	236	0	0	0	0	0	140	0	0	0	0	0	0	0	0	0	0	0	0	0	0	0	0	0	0	0	0	0	0	0	0	0	0	0	0	0	0	0	0	0	0	0	0	0	0
g__Clostridium;s__Clostridium-spm62;t__	0	0	0	0	0	0	0	0	0	0	0	0	0	0	0	0	0	551	1073	0	0	0	729	0	0	0	0	0	0	0	770	0	0	465	0	0	0	0	0	0	0	0	0	0	0	462	0	0	0
g__Clostridium;s__Clostridium-viride;t__	89	56	0	0	64	0	0	0	0	0	0	0	0	77	67	0	0	0	0	0	0	0	0	0	107	0	0	0	0	0	67	0	48	67	0	0	0	0	0	0	0	85	0	0	0	0	0	0	0
g__Clostridium;s__Clostridium-xylanolyticum;t__	0	887	0	0	1536	0	0	0	0	1076	1284	0	0	0	0	0	0	0	513	0	0	1249	0	0	0	0	0	0	0	0	998	0	0	0	0	0	727	0	0	0	0	0	0	0	0	1028	0	0	0
g__Dorea;s__Dorea-formicigenerans;t__	0	0	0	0	0	0	0	0	0	0	0	0	0	0	0	0	0	0	0	0	0	0	0	0	0	0	0	0	0	0	0	0	0	0	0	0	0	0	0	0	0	0	0	0	0	0	0	0	0
g__Eisenbergiella;s__Eisenbergiella-tayi;t__	899	768	1238	821	1276	0	961	555	664	1099	637	412	0	960	0	0	721	1054	847	796	380	604	542	814	1050	561	727	447	853	0	662	392	823	884	409	410	576	0	0	555	297	553	0	0	0	786	543	574	442
g__Enterococcus;s__Enterococcus-faecium;t__	0	0	0	0	0	0	0	0	0	0	0	0	0	0	0	0	0	0	0	0	0	0	0	0	55	36	0	0	0	0	0	0	0	0	0	0	0	0	0	0	38	0	0	0	0	0	0	0	0
g__Enterococcus;s__Enterococcus-hirae;t__	40	0	53	0	0	48	51	92	67	0	0	40	34	32	0	43	70	34	0	0	43	0	46	0	0	0	48	28	0	0	0	0	0	0	0	66	0	27	95	113	0	31	56	25	0	0	36	0	29
g__Enterorhabdus;s__Enterorhabdus-caecimuris;t__	29	18	0	0	0	28	0	0	38	0	0	0	0	28	0	0	0	0	0	0	30	0	0	0	0	0	0	0	0	27	0	0	0	0	0	65	62	0	0	0	0	24	0	0	0	19	0	0	22
g__Enterorhabdus;s__Enterorhabdus-mucosicola;t__	28	34	0	0	32	40	37	0	32	31	0	0	0	28	29	0	45	41	0	0	0	0	25	53	0	29	39	0	0	0	0	0	0	0	0	43	74	0	34	48	43	26	0	0	0	0	0	0	0
g__Escherichia;s__Escherichia-coli;t__	0	0	28	0	0	0	0	49	0	0	0	0	29	0	0	0	0	0	50	34	48	38	0	28	0	0	48	29	33	39	0	0	0	0	49	37	46	0	0	0	0	34	40	33	0	0	0	0	36
g__Eubacterium;s__Eubacterium-coprostanoligenes;t__	0	0	0	0	0	0	0	0	0	0	0	0	0	0	0	0	0	0	0	0	0	0	0	0	0	0	0	0	0	0	0	0	0	0	0	0	0	0	0	0	0	0	0	0	0	0	0	0	0
g__Eubacterium;s__Eubacterium-plexicaudatum;t__	73	0	0	0	0	0	0	0	0	80	82	0	0	0	0	0	0	0	0	0	0	0	0	53	34	0	0	0	0	0	111	0	26	83	0	0	0	0	0	0	0	0	0	0	0	0	30	0	0
g__Eubacterium;s__Eubacterium-ventriosum;t__	341	0	0	0	0	0	0	0	236	0	0	0	0	0	220	0	0	0	0	0	0	0	0	0	424	0	0	688	0	0	142	0	0	0	0	0	0	276	186	0	0	0	0	0	182	243	0	0	0
g__Flavonifractor;s__Flavonifractor-plautii;t__	80	73	0	0	0	0	31	53	60	89	112	62	66	78	0	0	49	39	88	138	84	88	53	52	57	0	96	0	96	68	54	0	59	85	96	82	85	0	0	26	0	77	0	0	59	82	0	0	157
g__Intestinimonas;s__Intestinimonas-butyriciproducens;t__	152	101	0	108	129	0	0	0	0	66	67	258	0	0	0	0	104	170	224	248	146	174	0	277	290	150	147	0	85	0	104	0	118	235	0	0	0	0	0	77	0	130	0	0	95	84	0	0	121
g__Lachnoanaerobaculum;s__Lachnoanaerobaculum-umeaense;t__	0	0	0	0	0	0	0	0	0	0	0	0	0	0	0	0	0	0	0	0	0	0	2448	0	0	0	0	0	0	0	0	0	2265	0	0	0	0	0	0	0	0	0	0	0	0	0	0	0	0
g__Lactobacillus;s__Lactobacillus-animalis;t__	854	537	3032	998	558	4999	4378	8520	5101	613	90	2052	723	1393	261	509	734	683	1850	497	2198	929	462	462	815	2258	6698	614	609	992	560	2067	414	555	2742	1947	3240	750	3187	1628	1451	999	1238	1059	209	193	413	390	581
g__Lactobacillus;s__Lactobacillus-apodemi;t__	0	0	0	0	0	863	0	1178	0	0	0	0	0	0	0	0	0	0	0	0	0	0	0	0	0	0	891	0	0	0	0	0	0	0	0	0	585	0	448	0	0	0	0	0	0	0	0	0	0
g__Lactobacillus;s__Lactobacillus-fermentum;t__	0	16	0	0	0	0	0	0	0	0	0	0	0	25	0	0	0	15	0	0	0	0	0	0	0	0	0	0	0	0	0	0	0	0	0	0	0	0	0	0	0	0	0	0	0	0	19	0	0
g__Lactobacillus;s__Lactobacillus-gasseri;t__	454	0	0	0	0	0	0	0	0	0	0	0	0	0	0	0	0	0	0	0	0	0	0	0	0	0	0	0	0	385	0	229	0	0	0	0	431	0	0	0	0	461	0	0	0	0	0	0	0
g__Lactobacillus;s__Lactobacillus-intestinalis;t__	2161	1531	3732	754	661	4160	3339	2674	1728	550	280	1041	6344	3330	976	829	1202	652	1184	858	3330	2635	320	1392	3069	1346	524	2784	642	3633	447	1200	393	702	2161	6447	4447	141	433	605	784	2084	1293	1116	300	283	240	370	593
g__Lactobacillus;s__Lactobacillus-johnsonii;t__	876	299	948	419	151	760	638	373	731	263	164	138	370	289	399	288	410	226	282	194	290	258	117	449	932	431	204	603	317	861	327	633	225	283	1046	1105	1766	80	331	452	707	1289	510	488	185	243	294	316	625
g__Lactobacillus;s__Lactobacillus-murinus;t__	1138	660	3805	1260	660	6511	5616	10829	6416	755	121	2630	873	1841	338	572	911	823	2298	639	2818	1171	518	509	1043	2896	8604	718	764	1275	754	2630	482	668	3695	2551	4196	947	4180	1930	1977	1276	1530	1368	257	246	534	525	712
g__Lactobacillus;s__Lactobacillus-reuteri;t__	1091	779	1541	469	413	1884	1500	871	1060	665	355	321	1935	1171	976	457	548	184	808	496	1287	803	146	602	1425	514	504	1246	337	1315	409	795	491	825	2085	3046	2637	118	651	880	892	982	620	624	241	351	593	459	471
g__Lactobacillus;s__Lactobacillus-taiwanensis;t__	257	82	244	49	26	120	115	0	84	59	63	25	85	65	103	78	97	37	0	41	76	101	0	115	210	104	0	144	45	190	51	167	65	79	152	168	244	0	92	124	211	218	103	105	50	72	99	113	85
g__Moryella;s__Moryella-indoligenes;t__	0	0	0	0	0	0	0	0	0	0	0	0	0	0	0	0	0	0	0	0	0	0	0	0	0	0	0	0	0	0	0	0	0	0	0	0	0	0	0	0	0	0	0	0	0	0	0	0	0
g__Mucispirillum;s__Mucispirillum-schaedleri;t__	603	1350	217	1444	202	87	133	130	5880	3342	7352	150	404	337	320	115	257	119	428	677	200	175	4126	359	376	244	257	760	3631	204	2031	218	1688	2089	335	113	385	72	93	103	1243	369	2382	2092	2277	1211	376	239	3094
g__Oscillibacter;s__Oscillibacter-ruminantium;t__	41	0	0	28	66	0	0	0	0	67	53	0	0	28	0	0	0	33	0	44	0	32	0	0	49	0	0	0	34	0	47	0	49	62	0	0	47	0	0	33	0	0	0	0	0	0	0	0	52
g__Oscillibacter;s__Oscillibacter-valericigenes;t__	0	168	0	88	175	0	0	0	0	166	103	0	0	0	0	0	0	0	105	139	0	55	99	104	0	0	136	0	75	0	131	0	169	134	0	0	0	0	0	0	32	137	0	0	71	70	0	0	0
g__Oscillospira;s__Oscillospira-guilliermondii;t__	0	0	0	0	0	0	0	0	0	0	0	0	0	0	0	0	0	0	0	0	0	0	0	0	0	0	0	0	0	0	0	0	0	0	0	0	0	0	0	0	0	0	0	0	0	0	0	0	0
g__Parabacteroides;s__Parabacteroides-distasonis;t__	388	247	3330	471	179	138	227	561	1432	48	43	1542	541	444	598	933	3018	1109	393	598	190	81	1065	300	959	2854	105	606	65	80	283	376	1807	332	67	121	46	1083	697	1358	259	58	359	365	976	677	1125	633	156
g__Parabacteroides;s__Parabacteroides-goldsteinii;t__	282	245	1781	342	139	128	205	481	410	58	42	686	171	243	786	673	1624	690	388	247	170	85	562	244	780	1464	195	255	82	191	186	274	1037	240	227	190	121	454	281	1058	183	189	447	415	237	490	780	330	253
g__Parabacteroides;s__Parabacteroides-merdae;t__	0	0	0	0	0	0	0	0	0	0	0	0	0	0	0	0	0	0	0	0	0	0	0	0	0	0	0	0	0	0	0	0	0	0	0	0	0	0	0	0	0	0	0	0	0	0	0	0	0
g__Parasutterella;s__Parasutterella-excrementihominis;t__	0	0	0	0	0	264	0	0	0	0	0	0	104	0	0	0	518	0	59	84	89	57	0	0	0	0	52	107	39	118	0	314	0	0	80	43	75	296	285	0	0	118	127	115	0	179	182	213	62
g__Prevotella;s__Prevotella-brevis;t__	0	0	0	0	0	0	0	0	0	0	0	2905	0	0	0	0	0	0	3367	0	0	0	0	0	0	0	0	0	0	0	0	0	0	0	0	0	0	0	0	0	0	0	0	0	0	0	0	0	0
g__Prevotella;s__Prevotella-corporis;t__	1801	1155	4934	1394	1125	1112	1946	1646	2629	0	0	3879	2377	2814	1848	3088	4306	2837	3807	2908	2713	881	0	1182	3389	2433	2273	1608	0	1440	1114	762	1323	1337	4311	3356	0	1843	3081	1799	1405	900	2568	2815	1707	1012	3025	2282	1543
g__Prevotella;s__Prevotella-enoeca;t__	1383	0	2725	1451	0	0	0	0	1979	700	1092	3496	2351	1717	0	2375	2660	2159	2797	1861	1981	0	0	0	2357	0	0	1640	0	951	0	0	0	0	3133	2341	1295	1990	2215	1405	1782	0	2300	2129	1269	0	1959	2062	0
g__Proteus;s__Proteus-mirabilis;t__	0	0	0	0	0	0	0	0	0	0	0	0	0	0	0	0	0	0	0	0	0	0	0	0	0	0	0	0	0	22	0	0	0	0	0	0	21	0	0	0	0	13	19	0	0	0	0	0	0
g__Pseudoflavonifractor;s__Pseudoflavonifractor-capillosus;t__	0	0	0	76	85	0	0	0	0	69	0	0	0	0	0	0	0	0	0	102	0	0	0	0	0	0	0	0	0	0	0	0	0	90	0	0	0	0	0	0	0	0	0	0	0	0	0	0	0
g__Robinsoniella;s__Robinsoniella-peoriensis;t__	0	0	0	0	0	0	0	0	0	0	0	0	0	0	0	0	0	0	92	218	0	91	403	0	0	334	95	0	0	89	0	0	451	0	0	78	92	0	0	0	0	269	136	0	0	0	0	0	105
g__Romboutsia;s__Romboutsia-ilealis;t__	40	27	155	80	147	641	401	0	0	0	0	0	0	0	116	231	513	113	0	0	0	0	190	254	602	465	0	0	0	0	44	108	71	121	0	0	0	37	100	68	0	0	0	0	0	29	65	46	0
g__Roseburia;s__Roseburia-faecis;t__	0	0	0	0	0	0	0	0	0	0	0	0	0	0	0	0	0	0	0	0	0	0	0	0	0	0	0	0	0	0	0	0	0	0	0	0	0	0	0	0	0	0	0	0	0	0	0	0	0
g__Roseburia;s__Roseburia-hominis;t__	0	0	0	0	0	0	0	0	0	0	301	0	0	0	0	0	0	0	0	0	0	0	0	0	0	0	0	0	680	0	0	0	0	0	0	0	0	0	0	0	0	0	0	0	0	0	0	0	0
g__Ruminococcus;s__Ruminococcus-flavefaciens;t__	61	132	99	128	149	118	202	102	54	26	22	218	197	377	1323	300	771	488	103	244	0	59	236	186	283	636	103	575	70	376	122	351	740	543	411	662	862	243	558	1032	940	386	735	683	57	227	368	425	112
g__Ruminococcus;s__Ruminococcus-gnavus;t__	294	154	0	223	417	0	0	0	0	278	424	0	307	138	0	83	0	112	546	246	380	297	128	234	256	0	0	0	755	0	0	0	0	159	197	0	260	0	0	0	0	287	0	0	0	148	0	132	152
g__Ruminococcus;s__Ruminococcus-lactaris;t__	132	0	0	0	0	0	0	0	0	0	0	0	0	0	0	0	181	93	0	0	0	0	120	111	0	196	0	0	357	0	0	0	132	0	0	0	0	0	0	164	0	0	0	0	0	0	0	0	0
g__Salmonella;s__Salmonella-enterica;t__	0	0	0	0	0	0	0	0	0	0	0	0	0	0	0	0	0	0	0	0	0	0	0	0	0	0	0	0	0	0	0	0	0	0	0	0	0	0	0	0	0	0	0	0	0	0	0	0	0
g__Staphylococcus;s__Staphylococcus-cohnii;t__	0	0	0	0	0	0	0	0	0	0	0	0	0	0	0	0	0	0	0	0	0	0	0	0	0	0	0	0	0	0	0	0	0	0	0	43	0	0	0	0	0	0	0	0	0	0	0	0	0
g__Stomatobaculum;s__Stomatobaculum-longum;t__	2721	5737	0	5613	7248	0	4022	0	0	0	0	0	0	3145	4426	2678	0	0	0	0	0	5600	0	5187	0	0	0	0	0	1833	2417	0	0	0	0	0	4382	0	0	0	0	2159	1947	0	0	0	0	0	8226
g__Turicibacter;s__Turicibacter-sanguinis;t__	307	166	957	179	142	819	391	0	0	0	0	0	0	0	418	873	1448	600	0	0	0	0	826	1315	3376	2104	0	0	0	0	201	954	706	576	0	0	0	301	1039	1167	681	0	0	0	81	251	774	399	0
[truncated: 184 more columns]
