# Supplementary material for: Oral Administration of Clinically Relevant Antimalarial Drugs Does Not Modify the Murine Gut Microbiota
Source: Sci Rep. 2019 Aug 16;9:11952. doi: 10.1038/s41598-019-48454-0 (PMC6697685; doi:10.1038/s41598-019-48454-0)
Supplement: Supplementary file 2 — Supplemenetal Table 2 [file 41598_2019_48454_MOESM2_ESM.xlsx]

## Sheet: Supplemental Table S2 - map fil
#SampleID	BarcodeSequence	LinkerPrimerSequence	Vendor	Experiment	Time_PI	Resistance	Treatment	Status	Vendor+time	Description	Treat_time	Exp_treat_time	Original_name
J30.1.0			Env	JED30	0	Susceptible	NA	NA	E0	J30.0	0	J30_0	J30.AA1.0
J30.2.0			Env	JED30	0	Susceptible	NA	NA	E0	J30.0	0	J30_0	J30.AA3.0
J30.3.0			Env	JED30	0	Susceptible	NA	NA	E0	J30.0	0	J30_0	J30.AA4.0
J30.4.0			Env	JED30	0	Susceptible	NA	NA	E0	J30.0	0	J30_0	J30.AL1.0
J30.5.0			Env	JED30	0	Susceptible	NA	NA	E0	J30.0	0	J30_0	J30.AL3.0
J30.6.0			Env	JED30	0	Susceptible	NA	NA	E0	J30.0	0	J30_0	J30.AL4.0
J30.7.0			Env	JED30	0	Susceptible	NA	NA	E0	J30.0	0	J30_0	J30.H1.0
J30.8.0			Env	JED30	0	Susceptible	NA	NA	E0	J30.0	0	J30_0	J30.H3.0
J30.9.0			Env	JED30	0	Susceptible	NA	NA	E0	J30.0	0	J30_0	J30.H4.0
J30.10.0			Env	JED30	0	Susceptible	NA	NA	E0	J30.0	0	J30_0	J30.O1.0
J30.11.0			Env	JED30	0	Susceptible	NA	NA	E0	J30.0	0	J30_0	J30.O2.0
J30.H1.1			Env	JED30	1	Susceptible	Water	Control	E1	J30.H1.1	H1	J30_H1	J30.H1.1
J30.H2.1			Env	JED30	1	Susceptible	Water	Control	E1	J30.H2.1	H1	J30_H1	J30.H2.1
J30.H3.1			Env	JED30	1	Susceptible	Water	Control	E1	J30.H3.1	H1	J30_H1	J30.H3.1
J30.H4.1			Env	JED30	1	Susceptible	Water	Control	E1	J30.H4.1	H1	J30_H1	J30.H4.1
J30.O1.1			Env	JED30	1	Susceptible	Olive_oil	Control	E1	J30.O1.1	O1	J30_O1	J30.O1.1
J30.O2.1			Env	JED30	1	Susceptible	Olive_oil	Control	E1	J30.O2.1	O1	J30_O1	J30.O2.1
J30.O3.1			Env	JED30	1	Susceptible	Olive_oil	Control	E1	J30.O3.1	O1	J30_O1	J30.O3.1
J30.O4.1			Env	JED30	1	Susceptible	Olive_oil	Control	E1	J30.O4.1	O1	J30_O1	J30.O4.1
J30.AL1.1			Env	JED30	1	Susceptible	Art_lum	Experimental	E1	J30.AL1.1	AL1	J30_AL1	J30.AL1.1
J30.AL2.1			Env	JED30	1	Susceptible	Art_lum	Experimental	E1	J30.AL2.1	AL1	J30_AL1	J30.AL2.1
J30.AL3.1			Env	JED30	1	Susceptible	Art_lum	Experimental	E1	J30.AL3.1	AL1	J30_AL1	J30.AL3.1
J30.AL4.1			Env	JED30	1	Susceptible	Art_lum	Experimental	E1	J30.AL4.1	AL1	J30_AL1	J30.AL4.1
J30.AA1.1			Env	JED30	1	Susceptible	Artes_amod	Experimental	E1	J30.AA1.1	AA1	J30_AA1	J30.AA1.1
J30.AA2.1			Env	JED30	1	Susceptible	Artes_amod	Experimental	E1	J30.AA2.1	AA1	J30_AA1	J30.AA2.1
J30.AA3.1			Env	JED30	1	Susceptible	Artes_amod	Experimental	E1	J30.AA3.1	AA1	J30_AA1	J30.AA3.1
J30.AA4.1			Env	JED30	1	Susceptible	Artes_amod	Experimental	E1	J30.AA4.1	AA1	J30_AA1	J30.AA4.1
J30.H1.2			Env	JED30	2	Susceptible	Water	Control	E2	J30.H1.2	H2	J30_H2	J30.H1.2
J30.H2.2			Env	JED30	2	Susceptible	Water	Control	E2	J30.H2.2	H2	J30_H2	J30.H2.2
J30.H3.2			Env	JED30	2	Susceptible	Water	Control	E2	J30.H3.2	H2	J30_H2	J30.H3.2
J30.H4.2			Env	JED30	2	Susceptible	Water	Control	E2	J30.H4.2	H2	J30_H2	J30.H4.2
J30.O1.2			Env	JED30	2	Susceptible	Olive_oil	Control	E2	J30.O1.2	O2	J30_O2	J30.O1.2
J30.O2.2			Env	JED30	2	Susceptible	Olive_oil	Control	E2	J30.O2.2	O2	J30_O2	J30.O2.2
J30.O3.2			Env	JED30	2	Susceptible	Olive_oil	Control	E2	J30.O3.2	O2	J30_O2	J30.O3.2
J30.O4.2			Env	JED30	2	Susceptible	Olive_oil	Control	E2	J30.O4.2	O2	J30_O2	J30.O4.2
J30.AL1.2			Env	JED30	2	Susceptible	Art_lum	Experimental	E2	J30.AL1.2	AL2	J30_AL2	J30.AL1.2
J30.AL2.2			Env	JED30	2	Susceptible	Art_lum	Experimental	E2	J30.AL2.2	AL2	J30_AL2	J30.AL2.2
J30.AL3.2			Env	JED30	2	Susceptible	Art_lum	Experimental	E2	J30.AL3.2	AL2	J30_AL2	J30.AL3.2
J30.AL4.2			Env	JED30	2	Susceptible	Art_lum	Experimental	E2	J30.AL4.2	AL2	J30_AL2	J30.AL4.2
J30.AA1.2			Env	JED30	2	Susceptible	Artes_amod	Experimental	E2	J30.AA1.2	AA2	J30_AA2	J30.AA1.2
J30.AA2.2			Env	JED30	2	Susceptible	Artes_amod	Experimental	E2	J30.AA2.2	AA2	J30_AA2	J30.AA2.2
J30.AA3.2			Env	JED30	2	Susceptible	Artes_amod	Experimental	E2	J30.AA3.2	AA2	J30_AA2	J30.AA3.2
J30.AA4.2			Env	JED30	2	Susceptible	Artes_amod	Experimental	E2	J30.AA4.2	AA2	J30_AA2	J30.AA4.2
J30.H1.3			Env	JED30	3	Susceptible	Water	Control	E3	J30.H1.3	H3	J30_H3	J30.H1.3
J30.H2.3			Env	JED30	3	Susceptible	Water	Control	E3	J30.H2.3	H3	J30_H3	J30.H2.3
J30.H3.3			Env	JED30	3	Susceptible	Water	Control	E3	J30.H3.3	H3	J30_H3	J30.H3.3
J30.H4.3			Env	JED30	3	Susceptible	Water	Control	E3	J30.H4.3	H3	J30_H3	J30.H4.3
J30.O1.3			Env	JED30	3	Susceptible	Olive_oil	Control	E3	J30.O1.3	O3	J30_O3	J30.O1.3
J30.O2.3			Env	JED30	3	Susceptible	Olive_oil	Control	E3	J30.O2.3	O3	J30_O3	J30.O2.3
J30.O3.3			Env	JED30	3	Susceptible	Olive_oil	Control	E3	J30.O3.3	O3	J30_O3	J30.O3.3
J30.O4.3			Env	JED30	3	Susceptible	Olive_oil	Control	E3	J30.O4.3	O3	J30_O3	J30.O4.3
J30.AL1.3			Env	JED30	3	Susceptible	Art_lum	Experimental	E3	J30.AL1.3	AL3	J30_AL3	J30.AL1.3
J30.AL2.3			Env	JED30	3	Susceptible	Art_lum	Experimental	E3	J30.AL2.3	AL3	J30_AL3	J30.AL2.3
J30.AL3.3			Env	JED30	3	Susceptible	Art_lum	Experimental	E3	J30.AL3.3	AL3	J30_AL3	J30.AL3.3
J30.AL4.3			Env	JED30	3	Susceptible	Art_lum	Experimental	E3	J30.AL4.3	AL3	J30_AL3	J30.AL4.3
J30.AA1.3			Env	JED30	3	Susceptible	Artes_amod	Experimental	E3	J30.AA1.3	AA3	J30_AA3	J30.AA1.3
J30.AA2.3			Env	JED30	3	Susceptible	Artes_amod	Experimental	E3	J30.AA2.3	AA3	J30_AA3	J30.AA2.3
J30.AA3.3			Env	JED30	3	Susceptible	Artes_amod	Experimental	E3	J30.AA3.3	AA3	J30_AA3	J30.AA3.3
J30.AA4.3			Env	JED30	3	Susceptible	Artes_amod	Experimental	E3	J30.AA4.3	AA3	J30_AA3	J30.AA4.3
J30.H1.5			Env	JED30	5	Susceptible	Water	Control	E5	J30.H1.5	H5	J30_H5	J30.H1.5
J30.H2.5			Env	JED30	5	Susceptible	Water	Control	E5	J30.H2.5	H5	J30_H5	J30.H2.5
J30.H3.5			Env	JED30	5	Susceptible	Water	Control	E5	J30.H3.5	H5	J30_H5	J30.H3.5
J30.H4.5			Env	JED30	5	Susceptible	Water	Control	E5	J30.H4.5	H5	J30_H5	J30.H4.5
J30.O1.5			Env	JED30	5	Susceptible	Olive_oil	Control	E5	J30.O1.5	O5	J30_O5	J30.O1.5
J30.O2.5			Env	JED30	5	Susceptible	Olive_oil	Control	E5	J30.O2.5	O5	J30_O5	J30.O2.5
J30.O3.5			Env	JED30	5	Susceptible	Olive_oil	Control	E5	J30.O3.5	O5	J30_O5	J30.O3.5
J30.O4.5			Env	JED30	5	Susceptible	Olive_oil	Control	E5	J30.O4.5	O5	J30_O5	J30.O4.5
J30.AL1.5			Env	JED30	5	Susceptible	Art_lum	Experimental	E5	J30.AL1.5	AL5	J30_AL5	J30.AL1.5
J30.AL2.5			Env	JED30	5	Susceptible	Art_lum	Experimental	E5	J30.AL2.5	AL5	J30_AL5	J30.AL2.5
J30.AL3.5			Env	JED30	5	Susceptible	Art_lum	Experimental	E5	J30.AL3.5	AL5	J30_AL5	J30.AL3.5
J30.AL4.5			Env	JED30	5	Susceptible	Art_lum	Experimental	E5	J30.AL4.5	AL5	J30_AL5	J30.AL4.5
J30.AA1.5			Env	JED30	5	Susceptible	Artes_amod	Experimental	E5	J30.AA1.5	AA5	J30_AA5	J30.AA1.5
J30.AA2.5			Env	JED30	5	Susceptible	Artes_amod	Experimental	E5	J30.AA2.5	AA5	J30_AA5	J30.AA2.5
J30.AA3.5			Env	JED30	5	Susceptible	Artes_amod	Experimental	E5	J30.AA3.5	AA5	J30_AA5	J30.AA3.5
J30.AA4.5			Env	JED30	5	Susceptible	Artes_amod	Experimental	E5	J30.AA4.5	AA5	J30_AA5	J30.AA4.5
J30.H1.7			Env	JED30	7	Susceptible	Water	Control	E7	J30.H1.7	H7	J30_H7	J30.H1.7
J30.H2.7			Env	JED30	7	Susceptible	Water	Control	E7	J30.H2.7	H7	J30_H7	J30.H2.7
J30.H3.7			Env	JED30	7	Susceptible	Water	Control	E7	J30.H3.7	H7	J30_H7	J30.H3.7
J30.H4.7			Env	JED30	7	Susceptible	Water	Control	E7	J30.H4.7	H7	J30_H7	J30.H4.7
J30.O1.7			Env	JED30	7	Susceptible	Olive_oil	Control	E7	J30.O1.7	O7	J30_O7	J30.O1.7
J30.O2.7			Env	JED30	7	Susceptible	Olive_oil	Control	E7	J30.O2.7	O7	J30_O7	J30.O2.7
J30.O3.7			Env	JED30	7	Susceptible	Olive_oil	Control	E7	J30.O3.7	O7	J30_O7	J30.O3.7
J30.O4.7			Env	JED30	7	Susceptible	Olive_oil	Control	E7	J30.O4.7	O7	J30_O7	J30.O4.7
J30.AL1.7			Env	JED30	7	Susceptible	Art_lum	Experimental	E7	J30.AL1.7	AL7	J30_AL7	J30.AL1.7
J30.AL2.7			Env	JED30	7	Susceptible	Art_lum	Experimental	E7	J30.AL2.7	AL7	J30_AL7	J30.AL2.7
J30.AL3.7			Env	JED30	7	Susceptible	Art_lum	Experimental	E7	J30.AL3.7	AL7	J30_AL7	J30.AL3.7
J30.AL4.7			Env	JED30	7	Susceptible	Art_lum	Experimental	E7	J30.AL4.7	AL7	J30_AL7	J30.AL4.7
J30.AA1.7			Env	JED30	7	Susceptible	Artes_amod	Experimental	E7	J30.AA1.7	AA7	J30_AA7	J30.AA1.7
J30.AA2.7			Env	JED30	7	Susceptible	Artes_amod	Experimental	E7	J30.AA2.7	AA7	J30_AA7	J30.AA2.7
J30.AA3.7			Env	JED30	7	Susceptible	Artes_amod	Experimental	E7	J30.AA3.7	AA7	J30_AA7	J30.AA3.7
J30.AA4.7			Env	JED30	7	Susceptible	Artes_amod	Experimental	E7	J30.AA4.7	AA7	J30_AA7	J30.AA4.7
J30.H1.10			Env	JED30	10	Susceptible	Water	Control	E10	J30.H1.10	H10	J30_H10	J30.H1.10
J30.H2.10			Env	JED30	10	Susceptible	Water	Control	E10	J30.H2.10	H10	J30_H10	J30.H2.10
J30.H3.10			Env	JED30	10	Susceptible	Water	Control	E10	J30.H3.10	H10	J30_H10	J30.H3.10
J30.H4.10			Env	JED30	10	Susceptible	Water	Control	E10	J30.H4.10	H10	J30_H10	J30.H4.10
J30.O1.10			Env	JED30	10	Susceptible	Olive_oil	Control	E10	J30.O1.10	O10	J30_O10	J30.O1.10
J30.O2.10			Env	JED30	10	Susceptible	Olive_oil	Control	E10	J30.O2.10	O10	J30_O10	J30.O2.10
J30.O3.10			Env	JED30	10	Susceptible	Olive_oil	Control	E10	J30.O3.10	O10	J30_O10	J30.O3.10
J30.O4.10			Env	JED30	10	Susceptible	Olive_oil	Control	E10	J30.O4.10	O10	J30_O10	J30.O4.10
J30.AL1.10			Env	JED30	10	Susceptible	Art_lum	Experimental	E10	J30.AL1.10	AL10	J30_AL10	J30.AL1.10
J30.AL2.10			Env	JED30	10	Susceptible	Art_lum	Experimental	E10	J30.AL2.10	AL10	J30_AL10	J30.AL2.10
J30.AL3.10			Env	JED30	10	Susceptible	Art_lum	Experimental	E10	J30.AL3.10	AL10	J30_AL10	J30.AL3.10
J30.AL4.10			Env	JED30	10	Susceptible	Art_lum	Experimental	E10	J30.AL4.10	AL10	J30_AL10	J30.AL4.10
J30.AA1.10			Env	JED30	10	Susceptible	Artes_amod	Experimental	E10	J30.AA1.10	AA10	J30_AA10	J30.AA1.10
J30.AA2.10			Env	JED30	10	Susceptible	Artes_amod	Experimental	E10	J30.AA2.10	AA10	J30_AA10	J30.AA2.10
J30.AA3.10			Env	JED30	10	Susceptible	Artes_amod	Experimental	E10	J30.AA3.10	AA10	J30_AA10	J30.AA3.10
J30.AA4.10			Env	JED30	10	Susceptible	Artes_amod	Experimental	E10	J30.AA4.10	AA10	J30_AA10	J30.AA4.10
J30.H1.14			Env	JED30	14	Susceptible	Water	Control	E14	J30.H1.14	H14	J30_H14	J30.H1.14
J30.H2.14			Env	JED30	14	Susceptible	Water	Control	E14	J30.H2.14	H14	J30_H14	J30.H2.14
J30.H3.14			Env	JED30	14	Susceptible	Water	Control	E14	J30.H3.14	H14	J30_H14	J30.H3.14
J30.H4.14			Env	JED30	14	Susceptible	Water	Control	E14	J30.H4.14	H14	J30_H14	J30.H4.14
J30.O1.14			Env	JED30	14	Susceptible	Olive_oil	Control	E14	J30.O1.14	O14	J30_O14	J30.O1.14
J30.O2.14			Env	JED30	14	Susceptible	Olive_oil	Control	E14	J30.O2.14	O14	J30_O14	J30.O2.14
J30.O3.14			Env	JED30	14	Susceptible	Olive_oil	Control	E14	J30.O3.14	O14	J30_O14	J30.O3.14
J30.O4.14			Env	JED30	14	Susceptible	Olive_oil	Control	E14	J30.O4.14	O14	J30_O14	J30.O4.14
J30.AL1.14			Env	JED30	14	Susceptible	Art_lum	Experimental	E14	J30.AL1.14	AL14	J30_AL14	J30.AL1.14
J30.AL2.14			Env	JED30	14	Susceptible	Art_lum	Experimental	E14	J30.AL2.14	AL14	J30_AL14	J30.AL2.14
J30.AL3.14			Env	JED30	14	Susceptible	Art_lum	Experimental	E14	J30.AL3.14	AL14	J30_AL14	J30.AL3.14
J30.AL4.14			Env	JED30	14	Susceptible	Art_lum	Experimental	E14	J30.AL4.14	AL14	J30_AL14	J30.AL4.14
J30.AA1.14			Env	JED30	14	Susceptible	Artes_amod	Experimental	E14	J30.AA1.14	AA14	J30_AA14	J30.AA1.14
J30.AA2.14			Env	JED30	14	Susceptible	Artes_amod	Experimental	E14	J30.AA2.14	AA14	J30_AA14	J30.AA2.14
J30.AA3.14			Env	JED30	14	Susceptible	Artes_amod	Experimental	E14	J30.AA3.14	AA14	J30_AA14	J30.AA3.14
J30.H1.21			Env	JED30	21	Susceptible	Water	Control	E21	J30.H1.21	H21	J30_H21	J30.H1.21
J30.H2.21			Env	JED30	21	Susceptible	Water	Control	E21	J30.H2.21	H21	J30_H21	J30.H2.21
J30.H3.21			Env	JED30	21	Susceptible	Water	Control	E21	J30.H3.21	H21	J30_H21	J30.H3.21
J30.H4.21			Env	JED30	21	Susceptible	Water	Control	E21	J30.H4.21	H21	J30_H21	J30.H4.21
J30.O1.21			Env	JED30	21	Susceptible	Olive_oil	Control	E21	J30.O1.21	O21	J30_O21	J30.O1.21
J30.O2.21			Env	JED30	21	Susceptible	Olive_oil	Control	E21	J30.O2.21	O21	J30_O21	J30.O2.21
J30.O3.21			Env	JED30	21	Susceptible	Olive_oil	Control	E21	J30.O3.21	O21	J30_O21	J30.O3.21
J30.O4.21			Env	JED30	21	Susceptible	Olive_oil	Control	E21	J30.O4.21	O21	J30_O21	J30.O4.21
J30.AL1.21			Env	JED30	21	Susceptible	Art_lum	Experimental	E21	J30.AL1.21	AL21	J30_AL21	J30.AL1.21
J30.AL2.21			Env	JED30	21	Susceptible	Art_lum	Experimental	E21	J30.AL2.21	AL21	J30_AL21	J30.AL2.21
J30.AL3.21			Env	JED30	21	Susceptible	Art_lum	Experimental	E21	J30.AL3.21	AL21	J30_AL21	J30.AL3.21
J30.AL4.21			Env	JED30	21	Susceptible	Art_lum	Experimental	E21	J30.AL4.21	AL21	J30_AL21	J30.AL4.21
J30.AA1.21			Env	JED30	21	Susceptible	Artes_amod	Experimental	E21	J30.AA1.21	AA21	J30_AA21	J30.AA1.21
J30.AA2.21			Env	JED30	21	Susceptible	Artes_amod	Experimental	E21	J30.AA2.21	AA21	J30_AA21	J30.AA2.21
J30.AA3.21			Env	JED30	21	Susceptible	Artes_amod	Experimental	E21	J30.AA3.21	AA21	J30_AA21	J30.AA3.21
J30.AA4.21			Env	JED30	21	Susceptible	Artes_amod	Experimental	E21	J30.AA4.21	AA21	J30_AA21	J30.AA4.21
