# Supplementary material for: Oral Administration of Clinically Relevant Antimalarial Drugs Does Not Modify the Murine Gut Microbiota
Source: Sci Rep. 2019 Aug 16;9:11952. doi: 10.1038/s41598-019-48454-0 (PMC6697685; doi:10.1038/s41598-019-48454-0)
Supplement: Supplementary file 3 — Supplemental Table 3 [file 41598_2019_48454_MOESM3_ESM.xlsx]

## Sheet: seq_counts_F+R
Counts	Sample Name	R1 or R2	Sequence lengths (mean +/- std)
20851	J28_O1_10	R2	150.0000 +/- 0.0000
21444	J28_O1_10	R1	150.0000 +/- 0.0000
22873	J30_O3_10	R2	150.0000 +/- 0.0000
23250	J28_H4_2	R2	150.0000 +/- 0.0000
23272	J30_O3_10	R1	150.0000 +/- 0.0000
23678	J28_H4_2	R1	150.0000 +/- 0.0000
25808	J28_AA4_10	R2	150.0000 +/- 0.0000
25889	J30_H4_7	R2	150.0000 +/- 0.0000
26159	J28_AA3_21	R2	150.0000 +/- 0.0000
26354	J30_H4_7	R1	150.0000 +/- 0.0000
26413	J28_AA4_10	R1	150.0000 +/- 0.0000
26648	J28_AA3_21	R1	150.0000 +/- 0.0000
27805	J30_O3_0	R2	150.0000 +/- 0.0000
28440	J28_AA2_5	R2	150.0000 +/- 0.0000
28527	J30_O3_0	R1	150.0000 +/- 0.0000
28969	J28_AA2_5	R1	150.0000 +/- 0.0000
30831	J28_O1_1	R2	150.0000 +/- 0.0000
31115	J28_AL4_3	R2	150.0000 +/- 0.0000
31587	J28_AA4_7	R2	150.0000 +/- 0.0000
31720	J28_O1_1	R1	150.0000 +/- 0.0000
31870	J28_AL4_3	R1	150.0000 +/- 0.0000
32351	J28_AA4_7	R1	150.0000 +/- 0.0000
32634	J28_O4_2	R2	150.0000 +/- 0.0000
33440	J28_O4_2	R1	150.0000 +/- 0.0000
35098	J28_O4_14	R2	150.0000 +/- 0.0000
35569	J28_AL3_1	R2	150.0000 +/- 0.0000
35918	J28_O4_14	R1	150.0000 +/- 0.0000
36370	J28_AL3_1	R1	150.0000 +/- 0.0000
36501	J30_O2_7	R2	150.0000 +/- 0.0000
37387	J30_O2_7	R1	150.0000 +/- 0.0000
38042	J30_O2_10	R2	150.0000 +/- 0.0000
38558	J28_H2_14	R2	150.0000 +/- 0.0000
39026	J30_O2_10	R1	150.0000 +/- 0.0000
39183	J28_O2_10	R2	150.0000 +/- 0.0000
39466	J28_AL2_1	R2	150.0000 +/- 0.0000
39523	J28_H2_14	R1	150.0000 +/- 0.0000
40221	J28_O2_10	R1	150.0000 +/- 0.0000
40300	J28_AL2_1	R1	150.0000 +/- 0.0000
41022	J30_O3_7	R2	150.0000 +/- 0.0000
42030	J30_O3_7	R1	150.0000 +/- 0.0000
42039	J28_H3_2	R2	150.0000 +/- 0.0000
42965	J28_H3_2	R1	150.0000 +/- 0.0000
44930	J28_AA2_1	R2	150.0000 +/- 0.0000
46029	J28_AA2_1	R1	150.0000 +/- 0.0000
46098	J28_H1_14	R2	150.0000 +/- 0.0000
46202	J28_H3_7	R2	150.0000 +/- 0.0000
47286	J28_H3_7	R1	150.0000 +/- 0.0000
47327	J28_H1_14	R1	150.0000 +/- 0.0000
50604	J28_O4_10	R2	150.0000 +/- 0.0000
51015	J30_H1_7	R2	150.0000 +/- 0.0000
51739	J28_O4_10	R1	150.0000 +/- 0.0000
52135	J30_H1_7	R1	150.0000 +/- 0.0000
52675	J30_H1_10	R2	150.0000 +/- 0.0000
53764	J30_H2_3	R2	150.0000 +/- 0.0000
53808	J30_H3_5	R2	150.0000 +/- 0.0000
54050	J30_H1_10	R1	150.0000 +/- 0.0000
54870	J30_AA2_0	R2	150.0000 +/- 0.0000
54893	J30_H2_3	R1	150.0000 +/- 0.0000
55006	J30_H3_5	R1	150.0000 +/- 0.0000
56262	J30_AA2_0	R1	150.0000 +/- 0.0000
56625	J30_H2_0	R2	150.0000 +/- 0.0000
57421	J30_H3_1	R2	150.0000 +/- 0.0000
57940	J30_H2_0	R1	150.0000 +/- 0.0000
58867	J30_H3_1	R1	150.0000 +/- 0.0000
60216	J28_AL3_5	R2	150.0000 +/- 0.0000
60407	J28_H4_3	R2	150.0000 +/- 0.0000
61749	J28_AL3_5	R1	150.0000 +/- 0.0000
61876	J28_H4_3	R1	150.0000 +/- 0.0000
62946	J30_AL2_0	R2	150.0000 +/- 0.0000
64408	J30_AL2_0	R1	150.0000 +/- 0.0000
65695	J28_O2_2	R2	150.0000 +/- 0.0000
67366	J28_O2_2	R1	150.0000 +/- 0.0000
185846	J30_AL1_5	R2	150.0000 +/- 0.0000
189246	J30_AL1_5	R1	150.0000 +/- 0.0000
320388	J28_H2_5	R2	150.0000 +/- 0.0000
328983	J28_H2_5	R1	150.0000 +/- 0.0000
362394	J28_AA2_14	R2	150.0000 +/- 0.0000
369274	J28_AA2_14	R1	150.0000 +/- 0.0000
429883	J30_AL4_5	R2	150.0000 +/- 0.0000
441547	J30_AL4_5	R1	150.0000 +/- 0.0000
472843	J28_O4_21	R2	150.0000 +/- 0.0000
474198	J30_H2_10	R2	150.0000 +/- 0.0000
479244	J30_AA1_2	R2	150.0000 +/- 0.0000
482948	J30_H2_10	R1	150.0000 +/- 0.0000
485551	J28_O4_21	R1	150.0000 +/- 0.0000
492599	J30_AA1_2	R1	150.0000 +/- 0.0000
502335	J30_AA1_3	R2	150.0000 +/- 0.0000
506297	J28_AL4_14	R2	150.0000 +/- 0.0000
516080	J30_AA1_3	R1	150.0000 +/- 0.0000
518271	J30_AL4_3	R2	150.0000 +/- 0.0000
520416	J28_AL4_14	R1	150.0000 +/- 0.0000
522197	J28_O1_14	R2	150.0000 +/- 0.0000
524404	J28_AL2_14	R2	150.0000 +/- 0.0000
524668	J30_AA4_21	R2	150.0000 +/- 0.0000
528134	J30_AL4_3	R1	150.0000 +/- 0.0000
529222	J30_O1_14	R2	150.0000 +/- 0.0000
531030	J30_AA1_5	R2	150.0000 +/- 0.0000
534188	J28_AL2_14	R1	150.0000 +/- 0.0000
534560	J30_AA4_21	R1	150.0000 +/- 0.0000
536563	J28_O1_14	R1	150.0000 +/- 0.0000
539118	J30_O1_14	R1	150.0000 +/- 0.0000
544561	J28_O3_21	R2	150.0000 +/- 0.0000
545779	J30_AA1_5	R1	150.0000 +/- 0.0000
546834	J28_AA3_1	R2	150.0000 +/- 0.0000
549060	J28_H2_3	R2	150.0000 +/- 0.0000
552280	J28_H1_3	R2	150.0000 +/- 0.0000
554687	J28_O3_21	R1	150.0000 +/- 0.0000
555833	J28_H4_1	R2	150.0000 +/- 0.0000
559041	J28_H2_3	R1	150.0000 +/- 0.0000
561841	J28_AA3_1	R1	150.0000 +/- 0.0000
563748	J28_H1_10	R2	150.0000 +/- 0.0000
566051	J30_AL3_3	R2	150.0000 +/- 0.0000
567204	J28_H1_3	R1	150.0000 +/- 0.0000
567412	J28_AA4_2	R2	150.0000 +/- 0.0000
568336	J30_O2_0	R2	150.0000 +/- 0.0000
569480	J30_H3_2	R2	150.0000 +/- 0.0000
570928	J28_H4_1	R1	150.0000 +/- 0.0000
571136	J30_AA1_21	R2	150.0000 +/- 0.0000
575565	J28_AL2_10	R2	150.0000 +/- 0.0000
575598	J30_O4_7	R2	150.0000 +/- 0.0000
578169	J30_AL3_2	R2	150.0000 +/- 0.0000
579195	J28_H1_10	R1	150.0000 +/- 0.0000
581559	J30_AL3_3	R1	150.0000 +/- 0.0000
581745	J30_AL4_2	R2	150.0000 +/- 0.0000
582081	J30_H2_14	R2	150.0000 +/- 0.0000
582751	J28_AA4_2	R1	150.0000 +/- 0.0000
582986	J30_AL4_14	R2	150.0000 +/- 0.0000
583665	J30_O2_0	R1	150.0000 +/- 0.0000
583759	J28_O2_1	R2	150.0000 +/- 0.0000
585181	J30_H3_2	R1	150.0000 +/- 0.0000
585374	J30_O3_21	R2	150.0000 +/- 0.0000
586645	J30_AL4_21	R2	150.0000 +/- 0.0000
586751	J30_AA1_21	R1	150.0000 +/- 0.0000
588741	J30_O3_1	R2	150.0000 +/- 0.0000
591061	J28_H1_2	R2	150.0000 +/- 0.0000
591181	J30_O4_7	R1	150.0000 +/- 0.0000
591533	J28_AL2_10	R1	150.0000 +/- 0.0000
592344	J30_AL1_21	R2	150.0000 +/- 0.0000
592604	J30_AL4_2	R1	150.0000 +/- 0.0000
593825	J30_AL4_14	R1	150.0000 +/- 0.0000
593832	J28_H3_21	R2	150.0000 +/- 0.0000
594266	J30_AL3_2	R1	150.0000 +/- 0.0000
594340	J28_AL4_1	R2	150.0000 +/- 0.0000
595799	J28_AA2_3	R2	150.0000 +/- 0.0000
596505	J30_AA1_7	R2	150.0000 +/- 0.0000
597717	J30_AL4_21	R1	150.0000 +/- 0.0000
597791	J30_H2_14	R1	150.0000 +/- 0.0000
599423	J28_O2_1	R1	150.0000 +/- 0.0000
599689	J30_O3_1	R1	150.0000 +/- 0.0000
600343	J28_AL3_2	R2	150.0000 +/- 0.0000
600688	J30_AL2_5	R2	150.0000 +/- 0.0000
600962	J28_AL1_1	R2	150.0000 +/- 0.0000
601324	J30_O3_21	R1	150.0000 +/- 0.0000
603213	J30_AL1_21	R1	150.0000 +/- 0.0000
604960	J28_H3_21	R1	150.0000 +/- 0.0000
605567	J28_AL4_1	R1	150.0000 +/- 0.0000
607118	J28_H1_2	R1	150.0000 +/- 0.0000
609569	J30_H3_7	R2	150.0000 +/- 0.0000
610070	J30_O1_21	R2	150.0000 +/- 0.0000
610534	J28_H2_2	R2	150.0000 +/- 0.0000
610783	J28_H3_14	R2	150.0000 +/- 0.0000
612015	J30_AL2_5	R1	150.0000 +/- 0.0000
612088	J28_AA2_3	R1	150.0000 +/- 0.0000
612779	J30_AA1_7	R1	150.0000 +/- 0.0000
613764	J30_H1_1	R2	150.0000 +/- 0.0000
616228	J30_AL1_7	R2	150.0000 +/- 0.0000
616392	J28_AA3_3	R2	150.0000 +/- 0.0000
616455	J28_AL3_2	R1	150.0000 +/- 0.0000
616579	J30_AA1_14	R2	150.0000 +/- 0.0000
616864	J30_AA2_21	R2	150.0000 +/- 0.0000
617281	J28_AL1_1	R1	150.0000 +/- 0.0000
617903	J28_AL3_14	R2	150.0000 +/- 0.0000
621157	J30_O1_21	R1	150.0000 +/- 0.0000
621224	J30_AL4_0	R2	150.0000 +/- 0.0000
621905	J30_AA3_10	R2	150.0000 +/- 0.0000
622174	J28_AA3_7	R2	150.0000 +/- 0.0000
622921	J30_AA2_7	R2	150.0000 +/- 0.0000
623264	J30_H4_5	R2	150.0000 +/- 0.0000
625279	J30_H1_1	R1	150.0000 +/- 0.0000
626152	J30_H3_7	R1	150.0000 +/- 0.0000
627168	J28_H3_14	R1	150.0000 +/- 0.0000
627249	J28_H2_2	R1	150.0000 +/- 0.0000
627937	J30_AA3_0	R2	150.0000 +/- 0.0000
628441	J30_AA2_21	R1	150.0000 +/- 0.0000
629413	J28_AL3_14	R1	150.0000 +/- 0.0000
630197	J28_AL2_2	R2	150.0000 +/- 0.0000
630400	J30_O2_14	R2	150.0000 +/- 0.0000
632457	J30_H1_5	R2	150.0000 +/- 0.0000
632797	J30_AL4_0	R1	150.0000 +/- 0.0000
633064	J30_AL1_7	R1	150.0000 +/- 0.0000
633290	J30_AA1_14	R1	150.0000 +/- 0.0000
633410	J28_AA3_3	R1	150.0000 +/- 0.0000
633606	J30_AA3_10	R1	150.0000 +/- 0.0000
633889	J28_AA3_7	R1	150.0000 +/- 0.0000
633933	J30_H4_2	R2	150.0000 +/- 0.0000
633962	J30_AA2_1	R2	150.0000 +/- 0.0000
634491	J30_AA3_21	R2	150.0000 +/- 0.0000
635900	J30_AA2_5	R2	150.0000 +/- 0.0000
638879	J30_AA2_3	R2	150.0000 +/- 0.0000
639886	J30_AA2_7	R1	150.0000 +/- 0.0000
640394	J28_H4_7	R2	150.0000 +/- 0.0000
640491	J30_H4_5	R1	150.0000 +/- 0.0000
640526	J30_O1_3	R2	150.0000 +/- 0.0000
642934	J28_AA1_21	R2	150.0000 +/- 0.0000
643886	J30_AL4_10	R2	150.0000 +/- 0.0000
643906	J30_H4_14	R2	150.0000 +/- 0.0000
644112	J30_H1_5	R1	150.0000 +/- 0.0000
644878	J30_O1_0	R2	150.0000 +/- 0.0000
645075	J30_AA3_0	R1	150.0000 +/- 0.0000
645386	J28_H3_1	R2	150.0000 +/- 0.0000
647347	J28_AL2_2	R1	150.0000 +/- 0.0000
647598	J30_O2_14	R1	150.0000 +/- 0.0000
649468	J28_AA1_14	R2	150.0000 +/- 0.0000
649630	J30_H3_10	R2	150.0000 +/- 0.0000
650514	J28_O3_2	R2	150.0000 +/- 0.0000
651342	J30_H4_2	R1	150.0000 +/- 0.0000
651452	J30_AL3_5	R2	150.0000 +/- 0.0000
651477	J30_AA2_1	R1	150.0000 +/- 0.0000
651889	J30_AA3_21	R1	150.0000 +/- 0.0000
652408	J28_H4_7	R1	150.0000 +/- 0.0000
652451	J30_O1_3	R1	150.0000 +/- 0.0000
653459	J30_AA2_5	R1	150.0000 +/- 0.0000
656312	J30_AA2_3	R1	150.0000 +/- 0.0000
656563	J30_AA4_5	R2	150.0000 +/- 0.0000
656923	J30_O1_0	R1	150.0000 +/- 0.0000
657365	J28_H3_1	R1	150.0000 +/- 0.0000
659115	J30_H4_3	R2	150.0000 +/- 0.0000
660362	J28_AA1_21	R1	150.0000 +/- 0.0000
661319	J30_AL4_10	R1	150.0000 +/- 0.0000
662402	J30_AA2_2	R2	150.0000 +/- 0.0000
662510	J30_H4_14	R1	150.0000 +/- 0.0000
663765	J30_AL3_5	R1	150.0000 +/- 0.0000
666130	J30_AL4_1	R2	150.0000 +/- 0.0000
667134	J28_AA1_14	R1	150.0000 +/- 0.0000
667179	J28_AA1_1	R2	150.0000 +/- 0.0000
667191	J28_O3_10	R2	150.0000 +/- 0.0000
667444	J30_H3_10	R1	150.0000 +/- 0.0000
668242	J28_O3_2	R1	150.0000 +/- 0.0000
668827	J30_AA1_10	R2	150.0000 +/- 0.0000
668909	J30_AA4_5	R1	150.0000 +/- 0.0000
669021	J28_H3_3	R2	150.0000 +/- 0.0000
669183	J30_O4_21	R2	150.0000 +/- 0.0000
670553	J30_H2_21	R2	150.0000 +/- 0.0000
676728	J28_H2_10	R2	150.0000 +/- 0.0000
676966	J30_H3_21	R2	150.0000 +/- 0.0000
677240	J30_H4_3	R1	150.0000 +/- 0.0000
677774	J30_AA4_2	R2	150.0000 +/- 0.0000
678656	J28_AL3_21	R2	150.0000 +/- 0.0000
679339	J30_AL2_14	R2	150.0000 +/- 0.0000
679861	J28_O3_10	R1	150.0000 +/- 0.0000
680709	J30_AA2_2	R1	150.0000 +/- 0.0000
681772	J30_AL3_7	R2	150.0000 +/- 0.0000
681829	J30_O4_21	R1	150.0000 +/- 0.0000
683025	J30_H2_21	R1	150.0000 +/- 0.0000
683611	J30_O1_5	R2	150.0000 +/- 0.0000
684060	J30_AL4_1	R1	150.0000 +/- 0.0000
684609	J30_H1_21	R2	150.0000 +/- 0.0000
685230	J28_AA1_1	R1	150.0000 +/- 0.0000
686096	J28_AA2_2	R2	150.0000 +/- 0.0000
686812	J28_AA2_7	R2	150.0000 +/- 0.0000
687160	J28_H3_3	R1	150.0000 +/- 0.0000
687203	J30_AA1_10	R1	150.0000 +/- 0.0000
688412	J30_H1_3	R2	150.0000 +/- 0.0000
688484	J30_AA3_5	R2	150.0000 +/- 0.0000
690020	J30_H3_21	R1	150.0000 +/- 0.0000
691542	J30_AL1_0	R2	150.0000 +/- 0.0000
691744	J28_AA1_10	R2	150.0000 +/- 0.0000
692411	J30_AL1_10	R2	150.0000 +/- 0.0000
694074	J28_AL1_21	R2	150.0000 +/- 0.0000
694536	J28_H2_7	R2	150.0000 +/- 0.0000
695040	J30_AA4_3	R2	150.0000 +/- 0.0000
695399	J28_H2_10	R1	150.0000 +/- 0.0000
696303	J30_O1_5	R1	150.0000 +/- 0.0000
696391	J30_AA4_2	R1	150.0000 +/- 0.0000
697140	J28_AL3_21	R1	150.0000 +/- 0.0000
697289	J30_H1_21	R1	150.0000 +/- 0.0000
698054	J30_AL2_14	R1	150.0000 +/- 0.0000
698832	J28_AA1_7	R2	150.0000 +/- 0.0000
699008	J28_O1_21	R2	150.0000 +/- 0.0000
700424	J30_AL3_7	R1	150.0000 +/- 0.0000
701326	J30_H1_3	R1	150.0000 +/- 0.0000
701749	J30_AA1_0	R2	150.0000 +/- 0.0000
702000	J30_O1_7	R2	150.0000 +/- 0.0000
702423	J30_AL3_10	R2	150.0000 +/- 0.0000
703061	J30_O2_3	R2	150.0000 +/- 0.0000
704495	J30_AL1_0	R1	150.0000 +/- 0.0000
704917	J28_AA2_2	R1	150.0000 +/- 0.0000
705563	J28_AA2_7	R1	150.0000 +/- 0.0000
706332	J30_AA3_3	R2	150.0000 +/- 0.0000
706344	J30_H4_0	R2	150.0000 +/- 0.0000
706579	J28_O3_7	R2	150.0000 +/- 0.0000
706791	J30_AA4_7	R2	150.0000 +/- 0.0000
707054	J28_AL1_21	R1	150.0000 +/- 0.0000
707512	J30_AA3_5	R1	150.0000 +/- 0.0000
707644	J30_O4_10	R2	150.0000 +/- 0.0000
708049	J30_AA4_3	R1	150.0000 +/- 0.0000
710529	J28_AA1_10	R1	150.0000 +/- 0.0000
711311	J30_AL1_10	R1	150.0000 +/- 0.0000
712627	J30_AL3_21	R2	150.0000 +/- 0.0000
713058	J30_H4_10	R2	150.0000 +/- 0.0000
713580	J28_H2_7	R1	150.0000 +/- 0.0000
714767	J28_AA3_14	R2	150.0000 +/- 0.0000
714976	J30_O1_7	R1	150.0000 +/- 0.0000
714983	J28_O4_1	R2	150.0000 +/- 0.0000
717754	J28_AA1_7	R1	150.0000 +/- 0.0000
718160	J28_O1_21	R1	150.0000 +/- 0.0000
718681	J28_O3_5	R2	150.0000 +/- 0.0000
718709	J30_AL3_0	R2	150.0000 +/- 0.0000
719841	J28_O3_7	R1	150.0000 +/- 0.0000
721048	J30_AA1_0	R1	150.0000 +/- 0.0000
721390	J30_AL3_10	R1	150.0000 +/- 0.0000
722180	J30_O2_3	R1	150.0000 +/- 0.0000
724192	J28_H2_1	R2	150.0000 +/- 0.0000
725553	J30_H4_0	R1	150.0000 +/- 0.0000
725809	J30_AA3_3	R1	150.0000 +/- 0.0000
725847	J30_AL4_7	R2	150.0000 +/- 0.0000
726186	J30_AA4_7	R1	150.0000 +/- 0.0000
726273	J28_AL2_7	R2	150.0000 +/- 0.0000
726706	J28_O2_21	R2	150.0000 +/- 0.0000
727294	J30_O4_10	R1	150.0000 +/- 0.0000
728038	J28_AA3_14	R1	150.0000 +/- 0.0000
729158	J28_H4_14	R2	150.0000 +/- 0.0000
729613	J30_O4_1	R2	150.0000 +/- 0.0000
730289	J28_AL4_10	R2	150.0000 +/- 0.0000
730880	J30_O3_3	R2	150.0000 +/- 0.0000
732102	J30_AL3_21	R1	150.0000 +/- 0.0000
732235	J30_H4_10	R1	150.0000 +/- 0.0000
732342	J30_AL1_14	R2	150.0000 +/- 0.0000
732921	J28_H4_21	R2	150.0000 +/- 0.0000
733539	J28_AA3_5	R2	150.0000 +/- 0.0000
734388	J28_O4_1	R1	150.0000 +/- 0.0000
735322	J28_H2_21	R2	150.0000 +/- 0.0000
737341	J30_O3_2	R2	150.0000 +/- 0.0000
737779	J28_H2_1	R1	150.0000 +/- 0.0000
738363	J28_AL1_5	R2	150.0000 +/- 0.0000
738366	J30_AL3_0	R1	150.0000 +/- 0.0000
738381	J28_O3_5	R1	150.0000 +/- 0.0000
739917	J28_AA3_10	R2	150.0000 +/- 0.0000
739994	J28_AL2_7	R1	150.0000 +/- 0.0000
741830	J30_AA4_1	R2	150.0000 +/- 0.0000
742249	J30_AL2_7	R2	150.0000 +/- 0.0000
743190	J28_AA4_5	R2	150.0000 +/- 0.0000
743388	J30_O4_1	R1	150.0000 +/- 0.0000
744083	J30_O2_2	R2	150.0000 +/- 0.0000
745218	J30_H2_2	R2	150.0000 +/- 0.0000
745975	J30_AL4_7	R1	150.0000 +/- 0.0000
746415	J28_O2_21	R1	150.0000 +/- 0.0000
746844	J28_AA2_21	R2	150.0000 +/- 0.0000
747381	J28_AA3_5	R1	150.0000 +/- 0.0000
748927	J28_H4_14	R1	150.0000 +/- 0.0000
749519	J28_O2_3	R2	150.0000 +/- 0.0000
749620	J28_O3_1	R2	150.0000 +/- 0.0000
750469	J30_O3_3	R1	150.0000 +/- 0.0000
750533	J28_AL4_10	R1	150.0000 +/- 0.0000
751277	J28_AL1_10	R2	150.0000 +/- 0.0000
751292	J30_AL1_2	R2	150.0000 +/- 0.0000
752199	J30_AL1_14	R1	150.0000 +/- 0.0000
752912	J28_H4_21	R1	150.0000 +/- 0.0000
753088	J28_O4_5	R2	150.0000 +/- 0.0000
753512	J28_AA3_10	R1	150.0000 +/- 0.0000
755324	J28_H2_21	R1	150.0000 +/- 0.0000
756388	J28_AA4_3	R2	150.0000 +/- 0.0000
757042	J28_AA4_5	R1	150.0000 +/- 0.0000
757098	J30_H1_0	R2	150.0000 +/- 0.0000
757470	J30_O3_2	R1	150.0000 +/- 0.0000
757510	J30_AL2_3	R2	150.0000 +/- 0.0000
758413	J28_AL1_5	R1	150.0000 +/- 0.0000
758878	J30_AA3_7	R2	150.0000 +/- 0.0000
759896	J28_H1_21	R2	150.0000 +/- 0.0000
760349	J30_O1_10	R2	150.0000 +/- 0.0000
761045	J28_AA2_21	R1	150.0000 +/- 0.0000
761968	J30_AA4_1	R1	150.0000 +/- 0.0000
762618	J30_AL2_7	R1	150.0000 +/- 0.0000
763401	J28_O2_7	R2	150.0000 +/- 0.0000
763555	J28_O3_1	R1	150.0000 +/- 0.0000
763739	J30_O4_2	R2	150.0000 +/- 0.0000
764301	J30_O2_2	R1	150.0000 +/- 0.0000
765673	J30_H2_2	R1	150.0000 +/- 0.0000
766827	J30_H3_14	R2	150.0000 +/- 0.0000
767143	J28_AL3_10	R2	150.0000 +/- 0.0000
770024	J28_O2_3	R1	150.0000 +/- 0.0000
770960	J30_AA2_10	R2	150.0000 +/- 0.0000
771072	J30_H1_0	R1	150.0000 +/- 0.0000
771525	J30_AL2_3	R1	150.0000 +/- 0.0000
771687	J28_AL1_10	R1	150.0000 +/- 0.0000
772068	J30_AL1_2	R1	150.0000 +/- 0.0000
772507	J28_AL4_7	R2	150.0000 +/- 0.0000
773488	J28_O4_5	R1	150.0000 +/- 0.0000
774528	J28_AA4_21	R2	150.0000 +/- 0.0000
776772	J28_AL2_3	R2	150.0000 +/- 0.0000
777126	J28_AA4_3	R1	150.0000 +/- 0.0000
777525	J28_AA3_2	R2	150.0000 +/- 0.0000
777547	J30_AL2_21	R2	150.0000 +/- 0.0000
777867	J28_O2_7	R1	150.0000 +/- 0.0000
779677	J30_AA3_7	R1	150.0000 +/- 0.0000
780206	J30_H3_0	R2	150.0000 +/- 0.0000
780719	J28_H1_21	R1	150.0000 +/- 0.0000
781062	J30_H3_14	R1	150.0000 +/- 0.0000
781145	J30_O1_10	R1	150.0000 +/- 0.0000
781532	J28_AL3_10	R1	150.0000 +/- 0.0000
781592	J28_AL4_2	R2	150.0000 +/- 0.0000
781799	J28_H3_10	R2	150.0000 +/- 0.0000
784819	J30_O4_2	R1	150.0000 +/- 0.0000
785012	J28_AL2_21	R2	150.0000 +/- 0.0000
786071	J30_H2_5	R2	150.0000 +/- 0.0000
787060	J28_AL4_7	R1	150.0000 +/- 0.0000
788183	J28_O3_14	R2	150.0000 +/- 0.0000
791687	J30_AA2_10	R1	150.0000 +/- 0.0000
791924	J28_AA3_2	R1	150.0000 +/- 0.0000
792876	J30_AL2_10	R2	150.0000 +/- 0.0000
793329	J30_O4_3	R2	150.0000 +/- 0.0000
793758	J28_O4_7	R2	150.0000 +/- 0.0000
795441	J30_O4_14	R2	150.0000 +/- 0.0000
795717	J28_AA4_21	R1	150.0000 +/- 0.0000
796150	J28_AL1_2	R2	150.0000 +/- 0.0000
796394	J28_AL4_2	R1	150.0000 +/- 0.0000
798107	J28_AL2_3	R1	150.0000 +/- 0.0000
798921	J30_AL2_21	R1	150.0000 +/- 0.0000
800646	J30_O1_1	R2	150.0000 +/- 0.0000
800693	J28_AA4_1	R2	150.0000 +/- 0.0000
801293	J30_H3_0	R1	150.0000 +/- 0.0000
802798	J28_O3_14	R1	150.0000 +/- 0.0000
803011	J30_O2_21	R2	150.0000 +/- 0.0000
803112	J28_H3_10	R1	150.0000 +/- 0.0000
805330	J30_H1_14	R2	150.0000 +/- 0.0000
806440	J28_AL2_21	R1	150.0000 +/- 0.0000
806971	J28_AA4_14	R2	150.0000 +/- 0.0000
807886	J30_H2_5	R1	150.0000 +/- 0.0000
808221	J30_O3_14	R2	150.0000 +/- 0.0000
809230	J30_H3_3	R2	150.0000 +/- 0.0000
809658	J28_AA1_3	R2	150.0000 +/- 0.0000
811256	J28_H1_5	R2	150.0000 +/- 0.0000
813614	J30_O2_1	R2	150.0000 +/- 0.0000
814295	J30_AL2_10	R1	150.0000 +/- 0.0000
814940	J30_O4_3	R1	150.0000 +/- 0.0000
815541	J28_O4_7	R1	150.0000 +/- 0.0000
815747	J28_AA4_1	R1	150.0000 +/- 0.0000
815794	J30_H4_21	R2	150.0000 +/- 0.0000
815929	J30_AL3_14	R2	150.0000 +/- 0.0000
817250	J28_O1_5	R2	150.0000 +/- 0.0000
817295	J30_O4_14	R1	150.0000 +/- 0.0000
817462	J28_O1_7	R2	150.0000 +/- 0.0000
817791	J28_AL1_2	R1	150.0000 +/- 0.0000
818013	J28_O1_3	R2	150.0000 +/- 0.0000
818575	J28_H1_7	R2	150.0000 +/- 0.0000
820623	J30_H1_14	R1	150.0000 +/- 0.0000
821166	J30_AL3_1	R2	150.0000 +/- 0.0000
821835	J30_AA1_1	R2	150.0000 +/- 0.0000
822282	J30_O1_1	R1	150.0000 +/- 0.0000
824366	J30_H3_3	R1	150.0000 +/- 0.0000
825046	J30_O2_21	R1	150.0000 +/- 0.0000
825494	J30_H2_7	R2	150.0000 +/- 0.0000
826413	J28_H1_5	R1	150.0000 +/- 0.0000
828692	J28_AA4_14	R1	150.0000 +/- 0.0000
830329	J30_O3_14	R1	150.0000 +/- 0.0000
831189	J30_AL3_14	R1	150.0000 +/- 0.0000
831740	J28_AA1_3	R1	150.0000 +/- 0.0000
832783	J28_O1_5	R1	150.0000 +/- 0.0000
833955	J28_H1_7	R1	150.0000 +/- 0.0000
835996	J30_O2_1	R1	150.0000 +/- 0.0000
837952	J30_H4_21	R1	150.0000 +/- 0.0000
839476	J28_O4_3	R2	150.0000 +/- 0.0000
839567	J28_AA1_5	R2	150.0000 +/- 0.0000
839824	J28_O1_7	R1	150.0000 +/- 0.0000
840183	J28_O1_3	R1	150.0000 +/- 0.0000
840729	J30_H2_7	R1	150.0000 +/- 0.0000
843576	J30_AL3_1	R1	150.0000 +/- 0.0000
844437	J30_AA1_1	R1	150.0000 +/- 0.0000
844769	J28_H1_1	R2	150.0000 +/- 0.0000
847164	J28_AL4_5	R2	150.0000 +/- 0.0000
850938	J28_AA1_2	R2	150.0000 +/- 0.0000
855138	J28_O4_3	R1	150.0000 +/- 0.0000
855339	J28_AA1_5	R1	150.0000 +/- 0.0000
860517	J28_H1_1	R1	150.0000 +/- 0.0000
861376	J30_O2_5	R2	150.0000 +/- 0.0000
862885	J30_AL2_1	R2	150.0000 +/- 0.0000
863019	J28_AL4_5	R1	150.0000 +/- 0.0000
865613	J28_O3_3	R2	150.0000 +/- 0.0000
865876	J28_H3_5	R2	150.0000 +/- 0.0000
866721	J28_AA1_2	R1	150.0000 +/- 0.0000
868215	J30_O3_5	R2	150.0000 +/- 0.0000
870261	J28_O2_14	R2	150.0000 +/- 0.0000
874978	J30_H4_1	R2	150.0000 +/- 0.0000
875601	J30_AA4_10	R2	150.0000 +/- 0.0000
878581	J30_H2_1	R2	150.0000 +/- 0.0000
884294	J30_O3_5	R1	150.0000 +/- 0.0000
884371	J28_AL3_3	R2	150.0000 +/- 0.0000
884793	J28_O2_5	R2	150.0000 +/- 0.0000
884924	J30_O2_5	R1	150.0000 +/- 0.0000
886500	J30_AL2_1	R1	150.0000 +/- 0.0000
886768	J28_O2_14	R1	150.0000 +/- 0.0000
888772	J28_O3_3	R1	150.0000 +/- 0.0000
889098	J30_AA2_14	R2	150.0000 +/- 0.0000
889310	J28_H3_5	R1	150.0000 +/- 0.0000
891384	J30_H4_1	R1	150.0000 +/- 0.0000
894469	J28_H4_5	R2	150.0000 +/- 0.0000
899396	J30_AA4_10	R1	150.0000 +/- 0.0000
899400	J30_AL1_3	R2	150.0000 +/- 0.0000
900148	J28_AL1_3	R2	150.0000 +/- 0.0000
902700	J30_H2_1	R1	150.0000 +/- 0.0000
908310	J28_AL3_3	R1	150.0000 +/- 0.0000
909130	J28_O2_5	R1	150.0000 +/- 0.0000
913129	J30_AA3_1	R2	150.0000 +/- 0.0000
913243	J30_AA2_14	R1	150.0000 +/- 0.0000
915940	J30_AL1_3	R1	150.0000 +/- 0.0000
917171	J28_AL1_3	R1	150.0000 +/- 0.0000
919357	J28_H4_5	R1	150.0000 +/- 0.0000
925788	J28_AL3_7	R2	150.0000 +/- 0.0000
926742	J30_AL2_2	R2	150.0000 +/- 0.0000
928376	J30_AA4_0	R2	150.0000 +/- 0.0000
934391	J30_H1_2	R2	150.0000 +/- 0.0000
937837	J30_AA3_1	R1	150.0000 +/- 0.0000
938458	J30_AA3_14	R2	150.0000 +/- 0.0000
942250	J28_AL2_5	R2	150.0000 +/- 0.0000
945509	J30_AA3_2	R2	150.0000 +/- 0.0000
949749	J28_O1_2	R2	150.0000 +/- 0.0000
951181	J28_AL3_7	R1	150.0000 +/- 0.0000
951921	J30_H1_2	R1	150.0000 +/- 0.0000
952003	J30_AL2_2	R1	150.0000 +/- 0.0000
953526	J30_AA4_0	R1	150.0000 +/- 0.0000
961493	J28_AL4_21	R2	150.0000 +/- 0.0000
963994	J30_AA3_14	R1	150.0000 +/- 0.0000
967215	J28_O1_2	R1	150.0000 +/- 0.0000
968115	J28_AL2_5	R1	150.0000 +/- 0.0000
971115	J28_AA2_10	R2	150.0000 +/- 0.0000
971180	J30_AA3_2	R1	150.0000 +/- 0.0000
987498	J28_AL4_21	R1	150.0000 +/- 0.0000
989167	J28_AA2_10	R1	150.0000 +/- 0.0000
1120284	J30_AL1_1	R2	150.0000 +/- 0.0000
1150840	J30_AL1_1	R1	150.0000 +/- 0.0000
1197228	J28_H4_10	R2	150.0000 +/- 0.0000
1200100	J30_O1_2	R2	150.0000 +/- 0.0000
1218653	J30_O4_5	R2	150.0000 +/- 0.0000
1229533	J28_H4_10	R1	150.0000 +/- 0.0000
1232879	J30_O1_2	R1	150.0000 +/- 0.0000
1251649	J30_O4_5	R1	150.0000 +/- 0.0000
337737860
337737860 : Total
